# Supplementary material for: Redundancy of IL-1 Isoform Signaling and Its Implications for Arterial Remodeling
Source: PLoS One. 2016 Mar 31;11(3):e0152474. doi: 10.1371/journal.pone.0152474 (PMC4816548; doi:10.1371/journal.pone.0152474)
Supplement: S1 Dataset — (XLS) [file pone.0152474.s001.xls]

## Sheet: Supplemental Data 1
Peripheral Blood Monocyte-derived Macrophages								Human Saphenous Vein Endothelias Cells
MMP-3 qPCR (fold change comapred to control)								MMP-3 qPCR (fold change comapred to control)
	Incubation time								Incubation time
Treatment	8h	p value	24h	p value	48h	p value		Treatment	8h	p value	24h	p value	48h	p value
IL-1 alpha	1.00579	0.952	0.106949	0.35	0.106949	0.35		IL-1 alpha	1.46409	0.4855	19.1375	0.0465	4.72943	0.0695
IL-1 beta	0.933033	0.866	0.784584	0.786	0.784584	0.786		IL-1 beta	0.949342	0.938	1.12896	0.899	4.14106	0.1935
IL-6 qPCR (fold change compared to control)								VCAM-1 qPCR (fold change comapred to control)
	Incubation time								Incubation time
Treatment	8h	p value	24h	p value				Treatment	8h	p value	24h	p value
LPS	2169.78	0.001	102.774	0.1155				IL-1 alpha	486.063	0.001	771.577	0.0115
								IL-1 beta	675.588	0.001	212.797	0.029

## Sheet: Supplemental Data 2
Sample: human macrophage conditioned media
Assay: Human MMP-3 ELISA
MMP-3 (pg/ml)	8h	24h	48h
Control 1	134.773	112.203	69.605
Control 2	109.981	106.187	72.117
IL-1 alpha 1	89.172	89.272	73.809
IL-1 alpha 2	76.861	67.323	62.879
IL-1 beta 1	54.892	54.071	36.366
IL-1 beta 2	18.78	27.858	19.981
	8h average	24h average	48h average	8h SD	24h SD	48h SD
Control	122.377	109.195	70.861	17.5306	4.25395	1.77625
IL-1 alpha	83.0165	78.2975	68.344	8.70519	15.5203	7.72868
IL-1 beta	36.836	40.9645	28.1735	25.535	18.5354	11.5859

## Sheet: Fig 1A
MMP-3 qPCR in VSMCs
Control			IL-1 a			IL-1 b
8h	24h	48h	8h	24h	48h	8h	24h	48h
1	1	1	2	17.15	2.76	0.885768	16.85	1.21
1	1	1	1.89868	3.48	97.01	8.57419	2.42	59.37
1	1	1	24.1118	12.34	46.05	4.36203	5.37	53.82
1	1	1	3.81937	11.31	40.09	2.68514	11.85	76.11
1	1	1	7.59474	5.86	2.26	10.3747	4.65	2.91
	1	1		17.15	16.85		32	8
	1	1		2.93	16.56		3.12	29.86
	1	1		1.21	11.31		1.27	4.21
	1	1		1.74	24.25		0.31	5.28
	1	1		9.85	2.05		51.98	2.41
	1	1		3.73	25.69		2.18	4.44
	1			8.57			7.86
	1			25.69			7.73
	1			4.76			4.44

## Sheet: Fig 1B
Concentration-dependent induction of MMP-3
Concentration	IL-1 a						IL-1 b
0	0.25792	0.13122	3.09316	0.07907	1.60859	0.089709	0.25792	0.13122	3.09316	0.07907	1.60859	0.089709
57	1.45199	6.04782	0	0.50963	2.57415	12.4267	2.34913	0.89596	2.54003	2.35948
142.5	1.66029	3.79003	7.57852	4.5495	4.17251	12.6961	2.18069	2.65381	8.90032	5.98946	3.80472
285	2.16472	4.38195	8.97186	0.92015	3.0253	13.4162	3.99863	9.68653	3.50161	8.07262
570		5.56336	8.87176	0.63015	2.67181	13.6543	5.00609	4.67591	2.92906	11.9777

## Sheet: Fig 1D
MMP-3 Western blot densitometric analysis in VSMCs
Control	IL-1 a	IL-1 b
24501.4	58347.8	35658.6
2704.35	55959.2	34614.8
19371.1	57419.8	52588.4
17284	43478.7	35145.3
0	41243.3	33527.1

## Sheet: Fig 1E
Fluorogenic substrate cleavage
Control	IL-1a	IL-1b
100	122	122
100	204	255
100	262	201
100	210	166
100	182	182
100	334	158
100	135

## Sheet: Fig 1F
Migration Assay - cells per field of view
Control	IL-1a	IL-1b
14	108	66
20	91	89
8	90	51
32	92	64
18	73	67
12	64	78
20	87	69
8	63	62
16	83	50
12	76	66
6	83	39
0	108	56
0	42	9
0	26	3
0	44	3
0	15	4
4	47	5
1	16	9
1	20	4
0	13	7
0	16	7
0	20	19
0	7	20
1	8	5
9	43	13
3	2	17
3	2	4
4	23	10
5	24	17
9	28	26
4	9	54
7	12	35
7	18	28
19	21	47
20	8	26
5	28	33
20	24	31
7	17	15
2	4	8
16	1	22
14	7	26
16	2	37
14	3	58
16	16	47
13	29	59
18	16	51
28	20	28
25	9	16
0	5	0
0	2	0
0	8	0
0	13	0
0	4	0
5	1	0
0	1	6
0	6	3
0	11	3
0	3	2
0	4	0
0	5	0

## Sheet: Fig 2A
qPCR for MMP-1, MMP-8, MMP-12, and CatS in VSMC
MMP-1	Control																IL1a																IL-1b
8h	0.782703	0.838881	1.10691	1.27151	1.403	1.22139	0.569797	0.805814	1.6	1.6	0.4	0.4	0.778177	0.778177	1.17949	1.26415	4.18005	5.91148	0.97503	0.369467	0.918959	1.2996	0.984916	0.746426	0.262709	0.371527	5.17492	5.94443	2.23949	2.23949			0.600202	2.40081	14.5558	15.6005	0.131951	0.107177	1.49285	1.49285	0.465398	0.329086	4.58378	5.26538	3.51414	2.31846
24h	0.732735	1.27577	1.57065	0.420846	1.02833	1.18124	0.895214	0.895214	0.492277	0.696184	1.21213	1.59941	1.01207	1.16257	0.944298	0.881061	27.884	27.884	59.7706	19.7169	10.1282	8.8171	14.3234	18.8999	1.11153	1.1913	4.4461	5.47379	1.67286	1.79292	1.26779	1.18289	18.0805	13.7025	7.34297	6.39243	8.8171	4.11332	5.42756	5.81712	0.67247	0.627436	1.77466	1.34494	6.35245	5.53013
48h	2.80419	0.350524	0.751364	0.0939206	1.55379	1.55379	0.446209	0.446209	0.683673	0.555315	1.19034	1.57067					32.8446	10.8347	15.3225	14.2787	9.42042	6.21516	5.41061	8.00765	6.06866	16.0153	14.9428						19.5295	20.9312	27.6189	24.0437	16.9803	13.7923	12.8687	8.88504	14.4338	26.9344	23.4478
MMP-8	Control																IL1a																IL-1b
8h	1	1	1	1	1	1	1	1	0.609391	2.12202	0.568582	0.700006					11.1194	47.6697	6.84476	8.42689	48.5029	59.7141	36.7584	91.167	182.334	34.5458							6.84476	6.84476	6.84476	6.84476	2.63902	25.9921	0.279407	0.907795	1.9459
24h	1.32869	1.00696	0.664346	0.928464	0.928464	1.14307	2.14878	0.617074	0.617074	0.617074							188.707	188.707	116.163	44.0176	59.4217	36.5783	127.373	12.3678	24.7356	24.7356	10.7668						26.6305	35.1392	16.393	26.6305	131.865	81.1724	65.9325	70.6647	50.3359	81.7709
48h	2.48454	0.310567	0.204898	1.41507	1.14939	0.435538	3.20665	0.26445	0.26445	0.26445	0.456944	0.198897	1.95896	1.3852			66.8556	22.0541	66.8556	16.0097	14.9375	5.66028	86.2867	49.5587	92.4798	113.856	6.29159	2.38407	1.93646	1.68579			19.8763	12.2353	10.6514	28.1093	46.8791	71.0554	25.1219	21.8699	166.695	135.398	135.398	77.766	0.759659	1.00238	1.74524	1.74524
MMP-12	Control																IL1a																IL-1b
8h	1.0692	1.0692	0.930796	0.930796	2.02331	0.311374	1.08427	0.581044	1.70708	1.12625	0.563126	0.603544	0.608117	1.13479	0.860008	1.39709	33.6267	50.9686	31.3749	33.6267	9.29671	9.96397	14.0912	6.48241	5.26535	45.1461	55.5814	357.654	383.324	271.051	252.9		5.54634	20.6997	234.19	190.222	0.667445	2.02331	2.17577	1.76728	6.15402	6.15402	137.895	195.012	64.3301	48.7531
24h	1	1	1.21081	1.05407	0.605403	1.12972	0.674544	0.95395	1.34909	1.02242	0.608117	1.13479	0.860008	1.39709			247.28	200.853	174.853	115.36	18.0756	13.6987	19.3729	36.1511	52.2364	48.7383	64.3106	42.4292	383.324	410.837	290.506	271.051	15.1895	18.7004	30.3789	69.7925	7.0909	8.1453	17.4598	6.17298	31.6029	36.3022	41.7003	47.901	169.768	240.088	79.1996	60.0221
48h	1	1	1.83885	0.857854	0.303297	0.674544	0.95395	1.34909	1.02242	1	1						142.025	81.5719	265.028	187.403	5.20105	8.44913	10.4021	11.1487	43.9254	40.9839	54.0786	35.6786	29.3441	36.1269	62.9005	62.9005	8.57419	2.63902	6.06287	6.49802	16.3226	11.5419	7.61479	9.3749	26.5748	30.5264	35.0656	40.2798	74.8017	52.8928	226.756	149.603
CatS	Control																IL1a																IL-1b
8h	1.14045	0.655018	1.14045	1.06408	0.600884	1.69956	0.849779	0.849779									8.0814	15.0804	34.6457	42.6539	15.6182	14.5723	6.79823	9.61415									16.4453	14.3165	13.3577	12.4632	5.24215	4.25795	1.14089	0.993202
24h	0.798903	0.605455	1.29782	1.29782	0.935985	0.709344	1.41869	0.935985									10.9366	14.4309	10.2042	14.4309	22.699	24.3282	21.1789	13.0372									12.347	10.0289	10.7487	13.2332	10.053	10.053	10.053	7.61876
48h	0.344146	0.599192	1.47538	1.58128													6.21645	2.05066	3.10823	3.33131													6.43567	6.43567	3.96162	4.24596

## Sheet: Fig 2C
MMP-1 Western blot densitometric analysis for VSMCs
	Active MMP-1				Pro-MMP-1				Total MMP-1
Control	0	0	0	0	0.541577	127.441	58.9742	0	5.4158	127.441	58.9742	0
IL-1a	118.609	8.45941	7.34257	0	25.3021	189.835	53.1433	2.7782	143.912	198.294	126.569	277.82
IL-1b	101.306	4.28456	46.5633	0	53.7157	222.01	111.181	2.6327	155.022	226.294	157.744	263.27

## Sheet: Fig 2E
Cathepsin S Western blot densitometric analysis for VSMCs supernatant
Control	IL-1 a	IL-1 b
1.08899	34.5971	28.9198
16.5233	84.7946	159.923
18.8938	153.003	159.786

[truncated: 5 more sheets: Fig 2G, Fig 3A, Fig 3C, Fig 3E, Fig 4B-D]
